# Supplementary material for: Sorafenib in Molecularly Selected Cancer Patients: Final Analysis of the MOST-Plus Sorafenib Cohort
Source: Cancers (Basel). 2023 Jun 30;15(13):3441. doi: 10.3390/cancers15133441 (PMC10340237; doi:10.3390/cancers15133441)
Supplement: Supplementary file 1 [file cancers-15-03441-s001.zip]

Archive with 1 entries (1 files):
- cancers-2421649-supplementary.pdf
